# Supplementary material for: Spatiotemporal Raman probing of molecular transport in sub–2-nm plasmonic quasi-2D nanochannels
Source: Sci Adv. 2026 Feb 25;12(9):eaec3641. doi: 10.1126/sciadv.aec3641 (PMC12935047; doi:10.1126/sciadv.aec3641)
Supplement: Supplementary file 2 — Movies S1 and S2 [file sciadv.aec3641_movies_s1_and_s2.zip]

Archive with 2 entries (2 files):
- aec3641_movie_s2.mp4
- aec3641_movie_s1.mp4
